# Supplementary material for: Data for estimating the U.S. labor wedge
Source: Data Brief. 2018 May 24;20:562–7. doi: 10.1016/j.dib.2018.04.128 (PMC6126211; doi:10.1016/j.dib.2018.04.128)
Supplement: Supplementary file 2 — Supplementary material [file mmc2.csv]

date	tax rate on labor income	Consumption tax rate
1947Q3	0.116399438	0.097675036
1947Q4	0.114609329	0.097078042
1948Q1	0.113812927	0.093316057
1948Q2	0.100568981	0.094406276
1948Q3	0.095560575	0.092215745
1948Q4	0.095588863	0.09240528
1949Q1	0.09900951	0.098784415
1949Q2	0.096800549	0.105079863
1949Q3	0.092544164	0.105350091
1949Q4	0.08967175	0.104967107
1950Q1	0.094115659	0.09987365
1950Q2	0.094555919	0.099539026
1950Q3	0.095238323	0.100184993
1950Q4	0.104709547	0.091330464
1951Q1	0.11004985	0.095769149
1951Q2	0.113032343	0.091955082
1951Q3	0.114960249	0.095940615
1951Q4	0.119364511	0.099394301
1952Q1	0.123131781	0.102778659
1952Q2	0.125034471	0.107052143
1952Q3	0.124127943	0.105998642
1952Q4	0.12282275	0.105135579
1953Q1	0.12155228	0.10571185
1953Q2	0.120741344	0.10776415
1953Q3	0.120330916	0.107402881
1953Q4	0.120496332	0.111019119
1954Q1	0.116864336	0.108742094
1954Q2	0.116081004	0.105930783
1954Q3	0.114984621	0.104806859
1954Q4	0.11424784	0.104752361
1955Q1	0.116348992	0.103234135
1955Q2	0.117297441	0.103493656
1955Q3	0.117752858	0.10502501
1955Q4	0.11815749	0.103558697
1956Q1	0.121850743	0.104875861
1956Q2	0.122361697	0.105498891
1956Q3	0.12269211	0.106294606
1956Q4	0.123031417	0.107688948
1957Q1	0.126641697	0.107208861
1957Q2	0.126812148	0.108046153
1957Q3	0.125795101	0.108125581
1957Q4	0.125301448	0.109772554
1958Q1	0.125620164	0.11120724
1958Q2	0.123545791	0.111859295
1958Q3	0.123190526	0.108773632
1958Q4	0.121749445	0.108223301
1959Q1	0.128551811	0.10897548
1959Q2	0.128713749	0.107581012
1959Q3	0.129959584	0.111614083
1959Q4	0.131107069	0.11226969
1960Q1	0.138240802	0.112138923
1960Q2	0.139303543	0.114351943
1960Q3	0.139741447	0.116805387
1960Q4	0.140057121	0.120240744
1961Q1	0.140222935	0.119744063
1961Q2	0.139297666	0.117112584
1961Q3	0.138258216	0.115995873
1961Q4	0.137256386	0.116062544
1962Q1	0.140834839	0.115940317
1962Q2	0.142177402	0.115851369
1962Q3	0.143742418	0.117461375
1962Q4	0.14533429	0.117820854
1963Q1	0.149174831	0.117741164
1963Q2	0.14825969	0.11812341
1963Q3	0.146747325	0.11763915
1963Q4	0.145933344	0.117299222
1964Q1	0.140586012	0.115684222
1964Q2	0.132708086	0.115905418
1964Q3	0.133926158	0.116431238
1964Q4	0.135301447	0.117294195
1965Q1	0.138077773	0.11461926
1965Q2	0.138276413	0.113169731
1965Q3	0.134047972	0.110603118
1965Q4	0.133090796	0.109533476
1966Q1	0.146087297	0.103738283
1966Q2	0.150077288	0.105091211
1966Q3	0.152370897	0.104987819
1966Q4	0.154164669	0.105327856
1967Q1	0.155630164	0.106838519
1967Q2	0.155968369	0.108789937
1967Q3	0.158115506	0.11042243
1967Q4	0.159196194	0.111575244
1968Q1	0.160773355	0.111856488
1968Q2	0.161791283	0.111575181
1968Q3	0.171356144	0.113220544
1968Q4	0.173256337	0.113243544
1969Q1	0.18173556	0.111483133
1969Q2	0.182742154	0.113110766
1969Q3	0.178533214	0.114010678
1969Q4	0.178843385	0.115403116
1970Q1	0.17643782	0.116784921
1970Q2	0.176126417	0.117696572
1970Q3	0.169307037	0.118513278
1970Q4	0.169340072	0.120940478
1971Q1	0.166233566	0.119576062
1971Q2	0.166211398	0.118045611
1971Q3	0.165589278	0.119724428
1971Q4	0.166785416	0.120517258
1972Q1	0.181684171	0.11520451
1972Q2	0.181197627	0.113674815
1972Q3	0.179342396	0.11192562
1972Q4	0.177245515	0.11144534
1973Q1	0.186087882	0.111773474
1973Q2	0.184307927	0.110507522
1973Q3	0.186032868	0.112428335
1973Q4	0.186112828	0.11057684
1974Q1	0.191918592	0.112214917
1974Q2	0.193639776	0.112355633
1974Q3	0.195135618	0.112805411
1974Q4	0.192981456	0.110963544
1975Q1	0.193154129	0.112579431
1975Q2	0.166050426	0.113899515
1975Q3	0.183148447	0.113140216
1975Q4	0.182927829	0.111779574
1976Q1	0.18599449	0.106636822
1976Q2	0.188310178	0.106540014
1976Q3	0.189983238	0.105881244
1976Q4	0.190310472	0.105179326
1977Q1	0.193090916	0.103349553
1977Q2	0.192446883	0.10171422
1977Q3	0.190195291	0.100157226
1977Q4	0.191521632	0.096447737
1978Q1	0.195233935	0.09681813
1978Q2	0.194215004	0.095684715
1978Q3	0.196417093	0.090830571
1978Q4	0.196734594	0.088973272
1979Q1	0.201817962	0.089470673
1979Q2	0.201716874	0.087885041
1979Q3	0.202813228	0.086869733
1979Q4	0.203459958	0.086483911
1980Q1	0.202100699	0.086656904
1980Q2	0.204501834	0.091757989
1980Q3	0.205560366	0.093893731
1980Q4	0.205374996	0.091612909
1981Q1	0.21325887	0.096202826
1981Q2	0.215355719	0.097440323
1981Q3	0.215985534	0.09481676
1981Q4	0.213033347	0.094082799
1982Q1	0.215467545	0.093895027
1982Q2	0.21498136	0.093216882
1982Q3	0.210274452	0.093230833
1982Q4	0.21038241	0.091724892
1983Q1	0.209474398	0.091380211
1983Q2	0.209298491	0.091170928
1983Q3	0.201854953	0.089810803
1983Q4	0.201505421	0.088705882
1984Q1	0.204080363	0.088182102
1984Q2	0.203844729	0.087939244
1984Q3	0.205301643	0.0878744
1984Q4	0.206515251	0.088457291
1985Q1	0.216173403	0.088198634
1985Q2	0.203316457	0.088048247
1985Q3	0.20915554	0.088132463
1985Q4	0.208810895	0.08692575
1986Q1	0.208844433	0.086488757
1986Q2	0.208477497	0.086266227
1986Q3	0.208838809	0.086786793
1986Q4	0.210923561	0.086607471
1987Q1	0.2085576	0.086406564
1987Q2	0.22036873	0.086493763
1987Q3	0.213115546	0.087036762
1987Q4	0.213848988	0.086145583
1988Q1	0.215859408	0.087558873
1988Q2	0.212223778	0.087866413
1988Q3	0.212098537	0.087714886
1988Q4	0.212068352	0.087186665
1989Q1	0.217611508	0.087540239
1989Q2	0.21847607	0.088080159
1989Q3	0.217594684	0.088744651
1989Q4	0.217638418	0.087614354
1990Q1	0.216929214	0.089693373
1990Q2	0.216760611	0.088765255
1990Q3	0.217397539	0.089591898
1990Q4	0.217019804	0.092039119
1991Q1	0.215903723	0.094852936
1991Q2	0.21492373	0.095457497
1991Q3	0.214836472	0.096295793
1991Q4	0.214813917	0.097356434
1992Q1	0.212336931	0.096757
1992Q2	0.213262415	0.095434462
1992Q3	0.212784793	0.094621464
1992Q4	0.21393704	0.092999193
1993Q1	0.211308076	0.09090267
1993Q2	0.214099312	0.090778415
1993Q3	0.216125742	0.091008327
1993Q4	0.216561295	0.092297654
1994Q1	0.21751666	0.093240764
1994Q2	0.218721444	0.09380161
1994Q3	0.216985417	0.094111614
1994Q4	0.21712624	0.092783586
1995Q1	0.219363259	0.091554628
1995Q2	0.221725257	0.09043311
1995Q3	0.220343349	0.090353353
1995Q4	0.221203299	0.08977892
1996Q1	0.223473958	0.089600947
1996Q2	0.225912598	0.088601701
1996Q3	0.224960949	0.087762598
1996Q4	0.225539627	0.088617697
1997Q1	0.228515743	0.087460504
1997Q2	0.228633356	0.088596303
1997Q3	0.229610297	0.087745568
1997Q4	0.231152969	0.087533023
1998Q1	0.232634932	0.086743651
1998Q2	0.233903777	0.08637933
1998Q3	0.2339466	0.085545189
1998Q4	0.233859223	0.084311498
1999Q1	0.234102188	0.083513656
1999Q2	0.234297172	0.083195684
1999Q3	0.234703089	0.083062736
1999Q4	0.235077276	0.082604548
2000Q1	0.238616536	0.082354431
2000Q2	0.237566117	0.081234156
2000Q3	0.237940043	0.080808183
2000Q4	0.23803429	0.080380713
2001Q1	0.242166345	0.080398333
2001Q2	0.241483964	0.079032746
2001Q3	0.221845177	0.078011241
2001Q4	0.233546026	0.082539387
2002Q1	0.218334068	0.083026877
2002Q2	0.215172366	0.083799575
2002Q3	0.214542842	0.084638801
2002Q4	0.212799532	0.084432753
2003Q1	0.21034796	0.084402823
2003Q2	0.208505018	0.083444173
2003Q3	0.200517234	0.084137512
2003Q4	0.204936814	0.084035779
2004Q1	0.204176599	0.084660535
2004Q2	0.203743902	0.084266171
2004Q3	0.205325274	0.084020398
2004Q4	0.205971138	0.083559237
2005Q1	0.212018533	0.083545794
2005Q2	0.212717566	0.084143929
2005Q3	0.213474145	0.083790297
2005Q4	0.214238137	0.08301675
2006Q1	0.217744914	0.084290904
2006Q2	0.218896955	0.085048625
2006Q3	0.218320681	0.085219341
2006Q4	0.21939431	0.086047176
2007Q1	0.222817236	0.086414557
2007Q2	0.223105023	0.08542775
2007Q3	0.222999975	0.08565116
2007Q4	0.223609633	0.085935984
2008Q1	0.224903355	0.085647504
2008Q2	0.224949412	0.085941354
2008Q3	0.222194712	0.086235797
2008Q4	0.220026646	0.087883881
2009Q1	0.205320943	0.088919722
2009Q2	0.200315076	0.09066731
2009Q3	0.200328349	0.089888663
2009Q4	0.199555281	0.090396055
2010Q1	0.204317232	0.089378657
2010Q2	0.204003457	0.08892027
2010Q3	0.205630105	0.088391474
2010Q4	0.206488268	0.08771827
2011Q1	0.20451466	0.088577714
2011Q2	0.204730312	0.0883506
2011Q3	0.205515273	0.087358121
2011Q4	0.204720428	0.086599694
2012Q1	0.20321079	0.086722444
2012Q2	0.203533215	0.085896523
2012Q3	0.203944819	0.085419937
2012Q4	0.206609384	0.085979093
2013Q1	0.225060436	0.086745587
2013Q2	0.226533558	0.086495241
2013Q3	0.225102919	0.086084709
2013Q4	0.225052975	0.08525465
2014Q1	0.227797017	0.08598707
2014Q2	0.226827905	0.085795466
2014Q3	0.227281451	0.085094251
2014Q4	0.228215679	0.084958864
2015Q1	0.231355892	0.084377453
2015Q2	0.231518245	0.084354234
2015Q3	0.231163054	0.083812417
2015Q4	0.23283735	0.084422584
2016Q1	0.230195367	0.084403106
2016Q2	0.229839905	0.083381095
2016Q3	0.231057569	0.083833695
2016Q4	0.230119129	0.083161397
2017Q1	0.232622128	0.082814185
2017Q2	0.23126513	0.082839842
2017Q3	0.232216263	0.082768386
