# Supplementary material for: Data for estimating the U.S. labor wedge
Source: Data Brief. 2018 May 24;20:562–7. doi: 10.1016/j.dib.2018.04.128 (PMC6126211; doi:10.1016/j.dib.2018.04.128)
Supplement: Supplementary file 3 — Supplementary material [file mmc3.csv]

DATE	BLS labor share index	labor share (1970=0.7)	log_labor_share
7/1/1947	113.055	0.706385619	-0.150958151
10/1/1947	111.471	0.696488535	-0.157086028
1/1/1948	111.667	0.697713174	-0.156323077
4/1/1948	111.64	0.697544474	-0.156428097
7/1/1948	111.612	0.697369525	-0.156537035
10/1/1948	110.689	0.691602474	-0.160143462
1/1/1949	111.024	0.693695608	-0.158831055
4/1/1949	111.233	0.695001473	-0.158014275
7/1/1949	109.132	0.681874091	-0.166295811
10/1/1949	109.75	0.685735453	-0.163843397
1/1/1950	108.492	0.677875269	-0.16885021
4/1/1950	109.121	0.681805361	-0.166339588
7/1/1950	107.703	0.672945471	-0.172020125
10/1/1950	107.966	0.674588737	-0.170960914
1/1/1951	107.439	0.671295957	-0.173085968
4/1/1951	108.702	0.679187382	-0.168010391
7/1/1951	106.798	0.667290888	-0.175684805
10/1/1951	107.841	0.673807717	-0.171464019
1/1/1952	108.335	0.676894308	-0.169479138
4/1/1952	109.228	0.682473914	-0.165913944
7/1/1952	109.864	0.686447743	-0.163392519
10/1/1952	109.555	0.684517062	-0.164615722
1/1/1953	109.762	0.685810431	-0.163795914
4/1/1953	110.052	0.687622397	-0.162649986
7/1/1953	110.343	0.689440611	-0.161503138
10/1/1953	111.676	0.697769407	-0.156288076
1/1/1954	112.062	0.700181197	-0.154789556
4/1/1954	111.236	0.695020217	-0.158002562
7/1/1954	110.266	0.688959503	-0.161806305
10/1/1954	109.611	0.684866959	-0.164393786
1/1/1955	107.769	0.67335785	-0.171754073
4/1/1955	107.943	0.67444503	-0.171053441
7/1/1955	108.356	0.677025519	-0.169394961
10/1/1955	108.662	0.678937456	-0.168170231
1/1/1956	110.68	0.691546241	-0.160178775
4/1/1956	111.589	0.697225817	-0.15662654
7/1/1956	111.88	0.699044032	-0.155495468
10/1/1956	111.874	0.699006543	-0.155518759
1/1/1957	110.931	0.693114529	-0.159194997
4/1/1957	111.802	0.698556675	-0.155798353
7/1/1957	111.133	0.694376657	-0.158404887
10/1/1957	111.981	0.699675096	-0.155103584
1/1/1958	113.169	0.707097909	-0.150520447
4/1/1958	111.864	0.698944061	-0.155557581
7/1/1958	111.775	0.698387975	-0.155903247
10/1/1958	109.863	0.686441495	-0.163396472
1/1/1959	110.317	0.689278159	-0.161605483
4/1/1959	109.699	0.685416797	-0.164045257
7/1/1959	110.14	0.688172235	-0.162302853
10/1/1959	110.835	0.692514705	-0.159571
1/1/1960	110.527	0.690590273	-0.160779543
4/1/1960	112.512	0.702992868	-0.153049081
7/1/1960	112.421	0.702424286	-0.153400481
10/1/1960	113.938	0.711902743	-0.147579334
1/1/1961	113.375	0.708385029	-0.149730626
4/1/1961	111.55	0.696982139	-0.156778351
7/1/1961	110.774	0.692133568	-0.159810087
10/1/1961	110.495	0.690390331	-0.1609053
1/1/1962	109.918	0.686785144	-0.163179108
4/1/1962	110.436	0.69002169	-0.161137258
7/1/1962	109.656	0.685148126	-0.164215526
10/1/1962	109.828	0.686222809	-0.163534851
1/1/1963	109.968	0.687097552	-0.162981599
4/1/1963	109.381	0.683429882	-0.165306036
7/1/1963	108.234	0.676263244	-0.169884217
10/1/1963	108.814	0.679887176	-0.16756315
1/1/1964	107.47	0.67148965	-0.172960677
4/1/1964	107.6	0.672301911	-0.172435654
7/1/1964	107.658	0.672664304	-0.172201618
10/1/1964	109.075	0.681517946	-0.166522704
1/1/1965	107.556	0.672026992	-0.172613283
4/1/1965	107.488	0.671602117	-0.172887944
7/1/1965	106.269	0.663985611	-0.177841332
10/1/1965	105.544	0.659455696	-0.180814376
1/1/1966	105.577	0.659661885	-0.180678609
4/1/1966	106.788	0.667228406	-0.175725473
7/1/1966	107.343	0.670696134	-0.173474197
10/1/1966	106.82	0.667428347	-0.175595352
1/1/1967	106.84	0.66755331	-0.175514046
4/1/1967	107.537	0.671908277	-0.172690009
7/1/1967	107.628	0.672476859	-0.172322656
10/1/1967	107.677	0.672783019	-0.172124979
1/1/1968	107.044	0.668827935	-0.174685596
4/1/1968	106.591	0.665997519	-0.176527389
7/1/1968	107.675	0.672770523	-0.172133045
10/1/1968	108.504	0.677950247	-0.168802177
1/1/1969	107.854	0.673888943	-0.171411669
4/1/1969	109.252	0.68262387	-0.165818529
7/1/1969	110.052	0.687622397	-0.162649986
10/1/1969	111.521	0.696800943	-0.15689127
1/1/1970	112.033	0.7	-0.15490196
4/1/1970	110.477	0.690277865	-0.160976053
7/1/1970	110.033	0.687503682	-0.162724972
10/1/1970	110.492	0.690371587	-0.160917091
1/1/1971	108.444	0.677575357	-0.169042397
4/1/1971	108.362	0.677063008	-0.169370914
7/1/1971	107.88	0.674051396	-0.171306988
10/1/1971	109.079	0.681542938	-0.166506778
1/1/1972	109.106	0.681711639	-0.166399291
4/1/1972	107.752	0.673251631	-0.171822586
7/1/1972	107.927	0.674345059	-0.17111782
10/1/1972	108.38	0.677175475	-0.169298779
1/1/1973	108.157	0.675782136	-0.170193293
4/1/1973	108.366	0.677088001	-0.169354882
7/1/1973	109.904	0.686697669	-0.163234427
10/1/1973	110.239	0.688790803	-0.16191266
1/1/1974	110.507	0.690465309	-0.160858137
4/1/1974	109.679	0.685291834	-0.164124443
7/1/1974	110.717	0.691777423	-0.160033616
10/1/1974	109.446	0.683836013	-0.165048032
1/1/1975	108.343	0.676944293	-0.169447069
4/1/1975	107.222	0.669940107	-0.173964022
7/1/1975	106.219	0.663673203	-0.178045717
10/1/1975	106.333	0.664385494	-0.177579858
1/1/1976	105.574	0.659643141	-0.180690949
4/1/1976	105.367	0.658349772	-0.181543311
7/1/1976	105.893	0.661636304	-0.179380673
10/1/1976	105.867	0.661473851	-0.179487319
1/1/1977	105.692	0.660380424	-0.180205809
4/1/1977	105.678	0.660292949	-0.18026334
7/1/1977	105.29	0.657868664	-0.1818608
10/1/1977	106.625	0.666209956	-0.176388881
1/1/1978	108.461	0.677681576	-0.168974321
4/1/1978	105.95	0.661992449	-0.179146964
7/1/1978	105.711	0.660499139	-0.180127744
10/1/1978	105.417	0.65866218	-0.181337273
1/1/1979	107.695	0.672895486	-0.172052385
4/1/1979	107.282	0.670314996	-0.173721065
7/1/1979	107.561	0.672058233	-0.172593094
10/1/1979	108.293	0.676631885	-0.169647541
1/1/1980	108.117	0.675532209	-0.170353939
4/1/1980	109.058	0.681411727	-0.166590397
7/1/1980	109.641	0.685054404	-0.164274937
10/1/1980	109.093	0.681630412	-0.166451041
1/1/1981	106.84	0.66755331	-0.175514046
4/1/1981	107.869	0.673982666	-0.171351273
7/1/1981	107.037	0.668784198	-0.174713997
10/1/1981	107.982	0.674688708	-0.170896558
1/1/1982	110.017	0.687403711	-0.162788128
4/1/1982	109.412	0.683623575	-0.165182969
7/1/1982	109.552	0.684498317	-0.164627615
10/1/1982	108.973	0.680880633	-0.166929019
1/1/1983	108.252	0.676375711	-0.169811997
4/1/1983	106.456	0.665154017	-0.177077782
7/1/1983	105.039	0.656300376	-0.182897347
10/1/1983	105.064	0.65645658	-0.182793994
1/1/1984	105.682	0.660317942	-0.180246902
4/1/1984	105.117	0.656787732	-0.182574968
7/1/1984	105.273	0.657762445	-0.181930926
10/1/1984	105.47	0.658993332	-0.18111898
1/1/1985	105.289	0.657862416	-0.181864924
4/1/1985	105.223	0.657450037	-0.182137246
7/1/1985	104.665	0.653963564	-0.184446448
10/1/1985	105.981	0.662186142	-0.179019912
1/1/1986	105.759	0.66079905	-0.17993059
4/1/1986	105.996	0.662279864	-0.178958449
7/1/1986	106.665	0.666459882	-0.176225988
10/1/1986	107.913	0.674257585	-0.171174159
1/1/1987	108.267	0.676469433	-0.169751823
4/1/1987	107.681	0.672808012	-0.172108845
7/1/1987	107.913	0.674257585	-0.171174159
10/1/1987	107.843	0.673820214	-0.171455965
1/1/1988	108.604	0.678575063	-0.168402104
4/1/1988	108.631	0.678743763	-0.168294148
7/1/1988	108.413	0.677381664	-0.169166563
10/1/1988	107.727	0.673095427	-0.17192336
1/1/1989	107.524	0.671827051	-0.172742513
4/1/1989	106.252	0.663879393	-0.177910812
7/1/1989	105.924	0.661829997	-0.179253553
10/1/1989	106.821	0.667434595	-0.175591286
1/1/1990	106.975	0.668396812	-0.17496563
4/1/1990	107.208	0.669852633	-0.174020731
7/1/1990	107.369	0.670858586	-0.173369018
10/1/1990	108.231	0.676244499	-0.169896255
1/1/1991	107.723	0.673070435	-0.171939486
4/1/1991	107.403	0.671071024	-0.173231513
7/1/1991	107.072	0.669002883	-0.174572011
10/1/1991	107.496	0.671652103	-0.172855621
1/1/1992	107.985	0.674707452	-0.170884493
4/1/1992	107.578	0.672164452	-0.172524459
7/1/1992	107.394	0.67101479	-0.173267907
10/1/1992	106.75	0.666990976	-0.175880042
1/1/1993	105.908	0.661730026	-0.179319159
4/1/1993	106.75	0.666990976	-0.175880042
7/1/1993	106.022	0.662442316	-0.178851933
10/1/1993	105.875	0.661523837	-0.179454502
1/1/1994	104.512	0.653007596	-0.185081767
4/1/1994	104.815	0.654900788	-0.183824487
7/1/1994	104.717	0.654288469	-0.184230734
10/1/1994	103.876	0.649033767	-0.187732708
1/1/1995	104.043	0.650077209	-0.18703506
4/1/1995	103.91	0.649246204	-0.187590581
7/1/1995	104.16	0.650808244	-0.186546954
10/1/1995	104.093	0.650389617	-0.186826401
1/1/1996	104.373	0.652139102	-0.185659759
4/1/1996	103.835	0.648777592	-0.187904159
7/1/1996	103.874	0.649021271	-0.187741069
10/1/1996	103.849	0.648865067	-0.187845606
1/1/1997	104.53	0.653120063	-0.185006975
4/1/1997	103.677	0.647790383	-0.188565504
7/1/1997	103.569	0.647115582	-0.189018143
10/1/1997	104.735	0.654400935	-0.184156089
1/1/1998	105.891	0.661623807	-0.179388876
4/1/1998	106.519	0.665547651	-0.176820845
7/1/1998	106.463	0.665197754	-0.177049226
10/1/1998	106.205	0.663585729	-0.178102962
1/1/1999	106.609	0.666109985	-0.176454056
4/1/1999	106.376	0.664654164	-0.17740427
7/1/1999	106.051	0.662623513	-0.178733157
10/1/1999	106.082	0.662817206	-0.178606226
1/1/2000	109.675	0.685266841	-0.164140283
4/1/2000	107.237	0.670033829	-0.17390327
7/1/2000	108.716	0.679274857	-0.16795446
10/1/2000	107.793	0.673507806	-0.171657366
1/1/2001	110.235	0.68876581	-0.161928419
4/1/2001	108.137	0.675657172	-0.170273609
7/1/2001	107.65	0.672614319	-0.172233891
10/1/2001	107.009	0.668609249	-0.17482762
1/1/2002	105.344	0.658206064	-0.181638121
4/1/2002	105.64	0.660055519	-0.180419533
7/1/2002	105.034	0.656269135	-0.182918021
10/1/2002	105.091	0.65662528	-0.182682401
1/1/2003	104.273	0.651514286	-0.186076057
4/1/2003	104.544	0.653207537	-0.184948813
7/1/2003	103.485	0.646590737	-0.189370521
10/1/2003	103.75	0.648246499	-0.18825982
1/1/2004	102.843	0.642579419	-0.192073188
4/1/2004	103.192	0.644760026	-0.190601896
7/1/2004	103.913	0.649264949	-0.187578042
10/1/2004	103.143	0.644453866	-0.190808167
1/1/2005	101.865	0.636468719	-0.196222936
4/1/2005	101.748	0.635737684	-0.196722045
7/1/2005	101.203	0.632332438	-0.199054539
10/1/2005	101.014	0.631151536	-0.199866357
1/1/2006	101.884	0.636587434	-0.196141938
4/1/2006	101.144	0.631963796	-0.199307801
7/1/2006	101.173	0.632144993	-0.199183298
10/1/2006	102.142	0.638199459	-0.195043568
1/1/2007	103.601	0.647315523	-0.188883978
4/1/2007	102.317	0.639292887	-0.194300128
7/1/2007	101.327	0.633107209	-0.198522741
10/1/2007	101.706	0.635475262	-0.196901351
1/1/2008	103.329	0.645616024	-0.190025699
4/1/2008	101.948	0.636987316	-0.195869215
7/1/2008	101.807	0.636106326	-0.196470285
10/1/2008	103.528	0.646859407	-0.189190102
1/1/2009	99.853	0.623897423	-0.204886808
4/1/2009	100.791	0.629758196	-0.200826172
7/1/2009	100.046	0.625103318	-0.204048196
10/1/2009	99.328	0.62061714	-0.207176234
1/1/2010	97.739	0.610688815	-0.214180034
4/1/2010	98.128	0.613119349	-0.212454978
7/1/2010	97.713	0.610526363	-0.214295578
10/1/2010	97.291	0.60788964	-0.216175258
1/1/2011	99.636	0.622541573	-0.205831641
4/1/2011	98.081	0.612825685	-0.212663041
7/1/2011	98.27	0.614006587	-0.21182697
10/1/2011	96.011	0.599891996	-0.221926933
1/1/2012	97.668	0.610245196	-0.214495631
4/1/2012	97.112	0.606771219	-0.216975027
7/1/2012	96.871	0.605265413	-0.218054142
10/1/2012	99.654	0.622654039	-0.20575319
1/1/2013	96.868	0.605246668	-0.218067593
4/1/2013	98.131	0.613138093	-0.212441701
7/1/2013	97.438	0.608808119	-0.215519564
10/1/2013	96.43	0.602509975	-0.220035759
1/1/2014	98.576	0.615918524	-0.210476734
4/1/2014	96.885	0.605352887	-0.217991382
7/1/2014	96.102	0.600460579	-0.221515499
10/1/2014	97.749	0.610751296	-0.214135603
1/1/2015	97.906	0.611732257	-0.213438618
4/1/2015	97.984	0.612219614	-0.213092761
7/1/2015	97.66	0.61019521	-0.214531206
10/1/2015	99.352	0.620767095	-0.207071312
1/1/2016	98.477	0.615299956	-0.210913116
4/1/2016	98.882	0.617830461	-0.209130683
7/1/2016	98.564	0.615843546	-0.210529606
10/1/2016	96.578	0.603434702	-0.219369718
1/1/2017	97.488	0.609120527	-0.215296765
4/1/2017	97.417	0.608676908	-0.215613174
7/1/2017	97.023	0.606215133	-0.217373227
