# Supplementary material for: Data for estimating the U.S. labor wedge
Source: Data Brief. 2018 May 24;20:562–7. doi: 10.1016/j.dib.2018.04.128 (PMC6126211; doi:10.1016/j.dib.2018.04.128)
Supplement: Supplementary file 4 — Supplementary material [file mmc4.csv]

Date	(Y) per capita real GDP	(C) per capita real personal consumption expenditures (exclude durables)	(I) per capita real private fixed investment (include durables)	(BI) per capita real private business investment (include durables)	(RI) per capita real private residential investment	(K (t-1)) per capital real private fixed asset	per capita Average Hours Worked at annual rate	Hours
1947-III	20768.57168	11782.57208	4948.618827	3913.490928	1035.1279	45870.25547	1399.332323	0.26910237
1947-IV	21053.57536	11671.67274	5279.792092	4046.061262	1233.73083	45779.00167	1385.261087	0.266396363
1948-I	21323.06628	11772.2956	5377.130119	4147.84521	1229.284909	49024.64411	1377.40727	0.264886013
1948-II	21628.79947	11908.49297	5428.49999	4126.557174	1301.942817	48932.75221	1389.592648	0.267229355
1948-III	21674.57589	11781.71247	5477.871646	4215.149259	1262.722388	48763.68259	1342.817635	0.258234161
1948-IV	21659.64927	11814.73301	5425.794004	4254.507814	1171.28619	48678.05036	1387.108339	0.266751604
1949-I	21327.21007	11813.41714	5203.352875	4105.973933	1097.378943	50344.01951	1368.024524	0.263081639
1949-II	21218.29575	11885.87556	5293.093698	4206.531897	1086.561801	50255.49769	1361.902932	0.26190441
1949-III	21400.61492	11796.72266	5338.602214	4183.920383	1154.681831	50135.79324	1281.330346	0.246409682
1949-IV	21170.35723	11877.50602	5509.070944	4217.056036	1292.014908	50045.28095	1330.912664	0.255944743
1950-I	21976.99684	12014.28021	5787.76793	4354.541593	1433.226337	52198.91518	1333.827994	0.256505383
1950-II	22604.305	12218.46129	6161.983226	4560.124158	1601.859068	52113.07554	1353.587068	0.260305205
1950-III	23427.04538	12400.21282	6972.528389	5259.789715	1712.738674	52005.52499	1312.13819	0.252334267
1950-IV	23831.2764	12260.6977	6523.692876	4925.765321	1597.927555	51900.56494	1388.836127	0.267083871
1951-I	24150.61668	12472.49125	6449.914527	4938.077824	1511.836703	58148.64487	1397.314501	0.268714327
1951-II	24533.89808	12418.40956	5934.702616	4619.385678	1315.316938	58064.29689	1411.072543	0.271360104
1951-III	24951.60206	12594.8938	5846.681832	4612.628228	1234.053605	57861.08648	1421.253382	0.273317958
1951-IV	24958.95529	12693.20916	5792.274554	4551.742822	1240.531732	57750.29531	1412.726756	0.271678222
1952-I	25179.02363	12744.73336	5884.088162	4607.014402	1277.073759	58832.6463	1415.877319	0.2722841
1952-II	25187.67985	12978.12185	5960.690703	4653.05891	1307.631793	58730.27193	1402.339365	0.269680647
1952-III	25322.71797	13088.30715	5579.977212	4289.776462	1290.20075	58621.14545	1391.266436	0.267551238
1952-IV	26106.30844	13293.68031	6107.274219	4761.903071	1345.371148	58514.73148	1427.159868	0.274453821
1953-I	26466.27367	13372.25659	6332.878566	4971.521556	1361.35701	60332.73125	1420.903825	0.273250736
1953-II	26629.90931	13455.85742	6351.588325	4988.860715	1362.72761	60235.64453	1412.307772	0.271597648
1953-III	26431.32186	13453.45753	6321.381379	5006.212311	1315.169067	60123.38653	1406.741549	0.270527221
1953-IV	25979.35454	13424.44654	6192.56359	4898.640222	1293.923368	60005.90504	1392.191369	0.267729109
1954-I	25810.54568	13545.58068	6058.580245	4764.387944	1294.192301	61823.53783	1376.611551	0.264732991
1954-II	25780.71167	13636.34556	6164.515116	4786.667422	1377.847694	61687.51116	1355.872518	0.260744715
1954-III	26018.30017	13779.74081	6264.853424	4790.977407	1473.876017	61557.70037	1241.873254	0.23882178
1954-IV	26474.16946	13911.39085	6448.659811	4890.356026	1558.303784	61438.99665	1349.677989	0.25955346
1955-I	27184.59944	14016.11358	6790.548722	5120.457308	1670.091415	63127.67524	1365.994696	0.262691288
1955-II	27579.10049	14117.90553	7104.871555	5406.268181	1698.603374	63017.98111	1368.318491	0.263138171
1955-III	27908.92727	14159.47775	7310.173321	5650.50129	1659.672031	62925.47438	1388.861071	0.267088667
1955-IV	28026.46504	14317.09631	7237.995107	5665.380768	1572.614339	62812.48981	1399.435094	0.269122133
1956-I	27873.598	14358.58166	7060.485498	5533.44938	1527.036119	67019.63955	1394.960585	0.268261651
1956-II	28054.64794	14408.45364	7111.573913	5581.026968	1530.546944	66903.31431	1400.304414	0.26928931
1956-III	27949.91819	14398.21222	7073.079393	5591.925366	1481.154027	66708.11372	1397.348584	0.268720882
1956-IV	28350.32194	14529.17277	7153.926967	5710.161141	1443.765826	66574.6919	1393.242154	0.267931184
1957-I	28476.36273	14507.22477	7150.527492	5752.603119	1397.924373	69251.09353	1394.143285	0.268104478
1957-II	28344.03426	14533.63458	7038.607157	5683.253567	1355.35359	69082.50387	1377.754325	0.264952755
1957-III	28522.57503	14686.32178	7031.132594	5697.151507	1333.981087	68847.09601	1369.948989	0.263451729
1957-IV	28160.92731	14761.01205	6928.326594	5605.237035	1323.089559	68678.17648	1343.822149	0.258427336
1958-I	27369.15377	14663.89369	6436.019668	5187.220544	1248.799124	69873.11445	1317.647118	0.253393676
1958-II	27486.59231	14802.56126	6274.895791	5026.741974	1248.153817	69712.96673	1310.119259	0.251946011
1958-III	28059.30519	14928.27708	6333.528196	5006.420323	1327.107873	69557.41215	1307.895594	0.251518383
1958-IV	28624.29258	14960.79502	6604.901916	5149.947167	1454.954749	69336.15006	1333.187653	0.256382241
1959-I	29062.97847	15139.20593	6991.201568	5379.115947	1612.085621	69259.52612	1335.970328	0.256917371
1959-II	29674.77614	15307.23968	7220.335199	5558.519206	1661.815993	69038.69355	1346.591025	0.258959812
1959-III	29531.80003	15449.20765	7285.053483	5665.571665	1619.481818	68838.63235	1336.410218	0.257001965
1959-IV	29577.03406	15594.8251	7068.913487	5504.016475	1564.897011	68674.06051	1330.113289	0.255791017
1960-I	30038.19857	15549.68399	7227.174642	5626.492203	1600.682439	70176.65268	1320.669901	0.253974981
1960-II	29844.53525	15736.63144	7165.807662	5698.374493	1467.433169	69989.80969	1334.108062	0.256559243
1960-III	29837.21176	15661.95143	6993.448288	5578.561643	1414.886645	69798.83956	1341.933273	0.258064091
1960-IV	29389.83533	15739.65626	6869.359272	5462.885337	1406.473934	69594.74471	1324.708875	0.254751707
1961-I	29485.36264	15810.16736	6651.892713	5252.341312	1399.5514	70478.18408	1328.46727	0.255474475
1961-II	29944.78801	15934.18559	6749.086676	5346.04419	1403.042486	70270.10386	1308.296842	0.251595547
1961-III	30362.4969	15937.01402	6884.33822	5412.241122	1472.097098	70081.78949	1306.464523	0.251243177
1961-IV	30947.86871	16145.11783	7109.734677	5595.288507	1514.44617	70013.93025	1330.601168	0.25588484
1962-I	31461.1105	16264.12591	7208.489889	5675.016067	1533.473822	71266.7387	1326.574404	0.255110462
1962-II	31894.71872	16512.60165	7426.486607	5843.55412	1582.932487	71478.7893	1342.333777	0.258141111
1962-III	32043.2768	16574.82287	7440.222049	5870.005551	1570.216497	71134.12643	1334.432471	0.256621629
1962-IV	31979.71514	16669.84091	7466.516479	5912.991601	1553.524878	70718.58859	1325.128137	0.254832334
1963-I	32172.95218	16643.95445	7512.97612	5919.103147	1593.872973	72062.02215	1323.018987	0.254426728
1963-II	32443.40201	16686.47655	7737.820828	6046.934397	1690.886431	71732.6662	1320.496672	0.253941668
1963-III	32922.38929	16903.2498	7840.200347	6146.302173	1693.898174	71397.96487	1318.961174	0.25364638
1963-IV	33013.56448	16877.07824	7958.616348	6221.527322	1737.089026	71088.34412	1326.454053	0.255087318
1964-I	33584.99179	17120.33975	8173.903111	6360.566061	1813.33705	72445.89028	1319.760677	0.25380013
1964-II	33849.49504	17333.94555	8231.346806	6491.627446	1739.71936	72158.37672	1335.70533	0.25686641
1964-III	34167.45294	17537.71797	8350.178757	6647.100335	1703.078422	71860.09768	1328.480625	0.255477043
1964-IV	34145.50023	17609.7997	8279.070373	6585.347491	1693.722882	71560.18048	1321.43643	0.25412239
1965-I	34839.18893	17698.115	8714.495752	7030.391075	1684.104677	74870.58582	1339.673979	0.257629611
1965-II	35168.15284	17883.64743	8801.870247	7116.282107	1685.588141	74558.25369	1337.496813	0.257210926
1965-III	35770.04937	18105.79096	8994.866851	7313.705428	1681.161423	74324.7557	1346.650197	0.258971192
1965-IV	36502.14054	18472.65048	9220.815096	7543.595035	1677.220061	74098.4317	1353.159533	0.260222987
1966-I	37268.81815	18625.52807	9471.640574	7791.447558	1680.193016	77316.59077	1358.743287	0.261296786
1966-II	37281.21828	18758.78252	9279.462354	7692.331757	1587.130597	77026.9041	1362.688749	0.262055529
1966-III	37406.09085	18805.85774	9281.45448	7776.730653	1504.723827	76738.25418	1368.850936	0.263240565
1966-IV	37588.24946	18825.86608	9093.651014	7734.490631	1359.160384	76456.45338	1356.555221	0.260876004
1967-I	37801.69894	18943.07247	8868.618517	7555.505365	1313.113152	80510.71395	1352.710366	0.260136609
1967-II	37684.00215	19027.35299	9105.269086	7650.393791	1454.875295	80189.69564	1338.494595	0.257402807
1967-III	37812.89502	19056.15204	9087.470845	7569.656263	1517.814582	79775.30699	1342.083235	0.25809293
1967-IV	37940.81416	19043.41471	9230.10641	7620.201132	1609.905278	79406.00109	1351.058541	0.25981895
1968-I	38556.03497	19296.57326	9508.853798	7889.486365	1619.367433	82791.0339	1338.269813	0.257359579
1968-II	39068.56768	19507.5579	9511.346924	7860.514183	1650.832741	82498.43817	1329.537569	0.255680302
1968-III	39196.6785	19722.16303	9694.638646	8032.103214	1662.535432	82177.07706	1342.290032	0.258132699
1968-IV	39183.3304	19702.23232	9797.599655	8078.12447	1719.475185	81785.07812	1340.653702	0.25781802
1969-I	39615.55067	19811.45664	9985.642432	8198.47952	1787.162912	86221.38704	1343.001134	0.258269449
1969-II	39591.96997	19915.05125	9941.279529	8174.565562	1766.713967	85894.58396	1343.254159	0.258318108
1969-III	39680.91722	19950.04084	9920.113955	8191.329324	1728.784631	85552.08653	1339.229007	0.25754404
1969-IV	39329.0251	20052.74242	9698.056507	8091.891714	1606.164794	85165.16605	1337.680127	0.257246178
1970-I	39090.66219	20146.4616	9495.086551	7918.403722	1576.68283	87949.76463	1328.732076	0.255525399
1970-II	38987.80279	20093.92394	9377.278663	7870.208864	1507.069799	87563.40303	1317.332448	0.253333163
1970-III	39153.08664	20232.60134	9382.293381	7851.149605	1531.143776	87162.48321	1301.488174	0.250286187
1970-IV	38567.53488	20277.44166	9118.792213	7450.312814	1668.479399	86751.24027	1285.294051	0.247171933
1971-I	39408.54851	20162.9852	9534.946338	7769.927484	1765.018854	88539.41242	1284.907717	0.247097638
1971-II	39438.06881	20181.14174	9778.054394	7839.955596	1938.098799	88102.94382	1276.023386	0.245389113
1971-III	39557.4986	20216.29674	9897.108102	7863.453457	2033.654645	87684.20502	1268.17218	0.243879265
1971-IV	39484.72995	20362.9109	10123.11748	8006.112583	2117.004899	87268.02541	1280.42725	0.24623601
1972-I	39803.11909	20305.18566	10337.62241	8106.653788	2230.968621	90729.66468	1286.038964	0.247315185
1972-II	40523.84355	20564.67281	10492.62538	8232.952139	2259.67324	90281.86041	1286.296882	0.247364785
1972-III	40712.05998	20752.83379	10603.02032	8326.130218	2276.890103	89872.91428	1285.931767	0.24729457
1972-IV	41225.00451	20997.77298	11006.76235	8615.753373	2391.008975	89518.69512	1285.418861	0.247195935
1973-I	42027.88176	21144.77195	11432.55914	8969.203158	2463.355978	93904.46119	1285.204492	0.24715471
1973-II	42280.93206	21198.61146	11372.22692	9024.69635	2347.530572	93410.80619	1301.751878	0.2503369
1973-III	41852.94636	21254.77173	11225.59387	8955.540658	2270.05321	92970.46121	1302.0049	0.250385558
1973-IV	42045.20465	21245.53954	10917.79735	8765.262898	2152.534457	92534.72323	1301.903961	0.250366146
1974-I	41522.43021	21310.71597	10625.92441	8613.551111	2012.373298	98965.3755	1297.236408	0.24946854
1974-II	41437.43247	21382.99753	10548.52771	8626.662933	1921.86478	98503.83011	1272.871479	0.244782977
1974-III	40850.18542	21288.37321	10497.61522	8643.805337	1853.809883	98057.24304	1282.320094	0.246600018
1974-IV	40509.9065	21069.14221	9806.228561	8205.952255	1600.276306	97630.92626	1264.747341	0.243220643
1975-I	39845.15018	21042.34832	9499.565148	7993.962271	1505.602877	104747.873	1237.069298	0.237897942
1975-II	39979.18769	21218.21107	9507.64615	7963.964207	1543.681942	104296.6797	1232.184596	0.236958576
1975-III	40430.07418	21297.75718	9751.605219	8129.223615	1622.381604	103758.2283	1220.93621	0.234795425
1975-IV	40793.73936	21371.68478	9916.905652	8230.398717	1686.506935	103298.8825	1233.442964	0.23720057
1976-I	41530.02063	21601.49069	10316.87576	8485.853609	1831.022149	102846.7574	1248.431857	0.240083049
1976-II	41666.60738	21676.84794	10450.71313	8546.915837	1903.797298	102411.2156	1240.793941	0.238614219
1976-III	41693.20728	21866.58203	10527.44111	8655.624512	1871.816596	101958.1743	1265.891231	0.243440621
1976-IV	41838.94616	22007.71223	10847.87844	8756.635856	2091.242586	101552.3412	1271.243427	0.24446989
1977-I	42140.67211	22135.64676	11196.85517	9035.102021	2161.753154	105518.5458	1276.373864	0.245456512
1977-II	42779.85377	22204.70362	11617.26786	9198.427011	2418.840853	105057.131	1293.931076	0.248832899
1977-III	43343.49811	22376.78978	11788.42541	9338.126325	2450.29909	104590.9443	1296.185987	0.249266536
1977-IV	43175.84409	22440.22408	11922.87151	9489.338268	2433.533242	104175.4421	1300.4143	0.250079673
1978-I	43152.50878	22655.6298	11869.3196	9389.585218	2479.73438	110644.6251	1306.186014	0.251189618
1978-II	44649.51767	22913.76688	12659.99928	10042.49786	2617.501425	110198.4491	1345.091671	0.258671475
1978-III	44900.72197	23013.21427	12805.39423	10141.87837	2663.51586	109745.2261	1337.878392	0.257284306
1978-IV	45314.00647	23058.95216	12953.84578	10291.40767	2662.438105	109289.5446	1344.210692	0.258502056
1979-I	45214.81676	23177.66708	12953.07147	10358.6386	2594.432867	116026.9023	1344.965156	0.258647145
1979-II	45099.5654	23270.6453	12751.9148	10187.19538	2564.719427	115591.2153	1332.129808	0.256178809
1979-III	45238.84892	23464.08215	12950.08528	10400.67901	2549.406265	115121.5786	1353.19324	0.260229469
1979-IV	45145.46764	23648.36515	12703.18423	10256.5183	2446.665935	114587.2986	1350.794317	0.259768138
1980-I	45109.10872	23783.74932	12528.79261	10267.7746	2261.018014	121597.488	1336.887801	0.257093808
1980-II	44031.73249	23541.77255	11377.04516	9539.245753	1837.799403	121150.3725	1313.671246	0.252629086
1980-III	43797.93671	23618.59285	11551.02274	9664.218276	1886.804463	120689.9678	1301.950558	0.250375107
1980-IV	44472.05436	23756.71807	11837.65337	9789.965236	2047.688131	120317.7633	1313.52938	0.252601804
1981-I	45238.28821	23756.89796	11941.16119	9953.538837	1987.622353	124560.9825	1324.76374	0.254762258
1981-II	44769.57038	23761.01881	11860.26787	9948.2767	1911.991168	124177.192	1306.45788	0.2512419
1981-III	45149.30443	23664.43265	11909.78634	10162.23907	1747.54727	123809.7405	1314.608939	0.252809411
1981-IV	44491.62716	23567.32304	11591.00208	10035.01137	1555.99071	123446.4033	1298.649948	0.249740375
1982-I	43631.89576	23562.55833	11411.32601	9949.279018	1462.046991	123891.2771	1274.73707	0.245141744
1982-II	43753.10432	23534.40014	11124.71018	9709.940039	1414.770141	123562.3087	1283.278801	0.246784385
1982-III	43485.61068	23726.31121	10839.12818	9438.719983	1400.408195	123250.7793	1270.235167	0.244275994
1982-IV	43413.53154	24033.82513	10872.10347	9374.71174	1497.391726	122926.5689	1262.880978	0.242861726
1983-I	43878.49776	24227.43386	10962.15759	9216.332678	1745.824911	121664.4885	1267.045112	0.243662521
1983-II	44776.94259	24550.02736	11382.54688	9445.959768	1936.587112	121385.6743	1280.721529	0.246292602
1983-III	45546.23495	24941.89623	11827.80035	9717.165489	2110.634863	121100.0941	1298.951234	0.249798314
1983-IV	46377.70991	25135.84425	12386.15564	10188.57465	2197.580985	120819.3225	1314.976391	0.252880075
1984-I	47109.00537	25179.00844	12633.72037	10389.20118	2244.519189	120381.5489	1331.292973	0.256017879
1984-II	47832.46059	25494.18922	12995.7281	10716.69899	2279.029111	120120.5318	1352.110614	0.260021272
1984-III	48198.10778	25678.5604	13084.18106	10833.43028	2250.750782	119859.5944	1353.693073	0.260325591
1984-IV	48462.94882	25882.43255	13292.37818	11038.89405	2253.484133	119564.5223	1355.899911	0.260749983
1985-I	48861.20646	26245.52119	13396.12669	11156.39286	2239.733835	122435.0142	1364.159052	0.262338279
1985-II	49209.20446	26512.45962	13481.21313	11235.88648	2245.326645	122188.394	1366.089315	0.262709484
1985-III	49873.75198	26877.67992	13644.87479	11358.94309	2285.9317	121941.4414	1370.814197	0.263618115
1985-IV	50123.73339	27094.36261	13621.70666	11276.43725	2345.269417	121640.1227	1382.898234	0.265941968
1986-I	50309.35381	27214.69694	13642.25377	11196.77715	2445.476624	124150.4419	1381.607931	0.265693833
1986-II	50434.958	27189.63445	13805.0826	11208.09322	2596.989378	123891.6591	1387.071593	0.266744537
1986-III	50819.86408	27326.40814	14175.23354	11525.26968	2649.96386	123593.1188	1390.499392	0.267403729
1986-IV	50954.40925	27553.8272	14142.00497	11476.45002	2665.554954	123282.0342	1398.10969	0.268867248
1987-I	51158.91776	27865.51691	13628.62834	10964.18452	2664.443817	128781.5238	1409.245939	0.271008834
1987-II	51607.60712	28147.62661	13884.49639	11211.84933	2672.647065	128468.9144	1396.321509	0.268523367
1987-III	51962.68792	28343.09442	14166.22954	11515.66547	2650.564074	128190.199	1393.837912	0.268045752
1987-IV	52707.46032	28519.00213	13991.75413	11338.63066	2653.123469	127916.2134	1425.494956	0.274133645
1988-I	52891.93411	28869.44972	14151.88071	11553.16403	2598.716678	132340.6569	1434.320616	0.275830888
1988-II	53479.53101	29121.15056	14254.8324	11630.91204	2623.920364	132065.9169	1445.179891	0.27791921
1988-III	53666.73447	29448.10211	14118.86955	11511.26394	2607.605617	131767.6246	1442.100163	0.277326954
1988-IV	54294.74215	29742.85855	14341.96478	11717.05146	2624.913315	131566.8377	1448.585139	0.278574065
1989-I	54718.79968	29893.23272	14291.87391	11709.21601	2582.657905	135357.1172	1456.262779	0.280050534
1989-II	55065.47251	30095.62437	14265.01851	11762.48942	2502.529097	135151.9167	1461.148492	0.280990095
1989-III	55365.59116	30243.28487	14465.94733	11989.24959	2476.697735	134881.6319	1463.275925	0.281399216
1989-IV	55397.76274	30548.83488	14141.82568	11720.74643	2421.079249	134675.0595	1469.938884	0.282680555
1990-I	55380.79077	30451.38517	14217.21407	11810.4748	2406.739276	135804.8525	1462.002021	0.281154235
1990-II	55507.68275	30674.96806	13744.93738	11451.15701	2293.780376	135591.6924	1443.352706	0.277567828
1990-III	55417.9664	30972.55193	13532.66412	11377.27936	2155.384763	135339.1159	1456.239456	0.280046049
1990-IV	54814.49296	30973.10446	13102.98124	11089.35356	2013.62768	135016.2633	1441.76899	0.277263267
1991-I	54473.23056	30755.13697	12701.56511	10809.6786	1891.886508	136288.8482	1427.535336	0.274526026
1991-II	54797.76188	30936.67269	12664.15761	10721.60411	1942.553495	136045.0172	1426.278491	0.274284325
1991-III	54952.03592	30976.25787	12645.38611	10643.96261	2001.423504	135776.2874	1418.055471	0.272702975
1991-IV	55053.87326	31033.65657	12494.4044	10477.39186	2017.012546	135436.6327	1417.140372	0.272526995
1992-I	55622.26471	31568.96635	12663.44011	10550.73832	2112.701784	134085.2163	1422.733855	0.273602664
1992-II	56150.15179	31761.34262	12893.89238	10704.39677	2189.495605	133881.5056	1411.493143	0.271440989
1992-III	56562.65582	32060.25085	13016.959	10826.14138	2190.817615	133566.6441	1415.584111	0.272227714
1992-IV	56985.4843	32358.50557	13270.8039	10987.73544	2283.068456	133230.1187	1416.090118	0.272325023
1993-I	56980.52171	32429.64669	13305.91022	11014.2455	2291.664714	135378.2764	1423.93311	0.27383329
1993-II	57208.27696	32581.43904	13554.94588	11226.22955	2328.716324	135115.9149	1431.374095	0.275264249
1993-III	57347.6288	32804.314	13671.79494	11255.20669	2416.588252	134787.7292	1432.878051	0.275553471
1993-IV	57954.86382	32947.77837	14092.90339	11563.96172	2528.94167	134420.5029	1440.076331	0.276937756
1994-I	58401.75978	33161.06048	14284.99719	11702.21254	2582.784647	137836.614	1430.771668	0.275148398
1994-II	59085.00555	33356.21131	14486.27402	11821.06156	2665.212457	137569.0179	1457.110893	0.280213633
1994-III	59310.95703	33589.57773	14582.64031	11949.33967	2633.300636	137285.5266	1455.596597	0.279922422
1994-IV	59818.67639	33726.22202	14912.33529	12308.62075	2603.714539	136906.1862	1454.735005	0.279756732
1995-I	59980.21402	33880.91736	15003.1062	12445.11601	2557.99019	142023.7337	1469.462501	0.282588942
1995-II	60083.3427	34194.08861	14987.25226	12510.80591	2476.446356	141772.5666	1449.387849	0.278728433
1995-III	60461.44902	34346.89186	15176.58251	12615.87216	2560.710354	141453.8361	1467.461189	0.282204075
1995-IV	60738.17812	34464.88002	15336.84957	12730.80988	2606.039695	141099.5709	1465.241834	0.281777276
1996-I	61018.36969	34740.81902	15524.29976	12859.38548	2664.91428	144614.8655	1444.576968	0.277803263
1996-II	61900.39312	35073.80141	15851.23857	13076.24099	2774.997587	144187.7639	1463.639191	0.281469075
1996-III	62303.50825	35270.5487	16056.93985	13274.98337	2781.956488	143796.6114	1480.891687	0.284786863
1996-IV	62784.10377	35505.04247	16174.3951	13433.29284	2741.10226	143390.8072	1484.735752	0.285526106
1997-I	62941.00668	35591.4543	16314.07707	13577.1142	2736.962864	147020.4168	1483.203202	0.285231385
1997-II	63720.87639	35753.77976	16377.77347	13603.92138	2773.852097	146630.0406	1496.730093	0.28783271
1997-III	64378.7318	36150.57633	16888.92193	14082.07264	2806.849292	146281.2285	1495.230556	0.287544338
1997-IV	64691.3113	36440.55194	16965.71656	14126.16731	2839.549243	145859.6831	1494.772521	0.287456254
1998-I	65190.40633	36726.42689	17195.78967	14300.29505	2895.49462	150655.6951	1502.200793	0.288884768
1998-II	65638.69329	37133.77701	17708.6458	14706.97646	3001.669348	150234.6284	1493.877159	0.287284069
1998-III	66327.10919	37474.72703	17928.989	14828.55093	3100.438064	149849.9453	1504.234755	0.289275914
1998-IV	67187.2861	37682.45913	18440.73479	15259.9033	3180.83149	149341.8123	1508.353053	0.290067895
1999-I	67447.71731	37904.06153	18471.26308	15277.309	3193.954079	155673.6096	1506.206443	0.289655085
1999-II	67820.81099	38307.8735	18915.35409	15656.16026	3259.193825	155254.3375	1511.023332	0.29058141
1999-III	68485.37094	38684.31182	19191.08275	15900.71363	3290.369122	154827.1045	1501.754622	0.288798966
1999-IV	69432.57684	39259.58167	19176.87134	15862.62922	3314.242125	154290.2843	1514.992197	0.291344653
2000-I	68798.89753	39244.04283	19551.39148	16230.15915	3321.232338	159919.6406	1521.190115	0.29253656
2000-II	69895.50344	39681.91039	19606.86265	16297.76209	3309.100557	159456.8718	1522.286281	0.292747362
2000-III	69738.89102	39951.38235	19594.9515	16342.27061	3252.680895	158908.451	1514.84928	0.291317169
2000-IV	69916.38652	40248.77086	19515.26083	16258.60252	3256.658314	158412.4796	1512.656296	0.290895441
2001-I	69517.65694	40312.71127	19350.51449	16064.49343	3286.021052	165175.0571	1500.88904	0.288632508
2001-II	69664.10925	40289.67189	18977.38869	15631.20925	3346.179442	164650.2458	1482.200677	0.285038592
2001-III	69176.5379	40178.10077	18799.1187	15402.34759	3396.771112	164016.5881	1477.463071	0.284127514
2001-IV	69153.73854	40199.29069	18865.60336	15492.02708	3373.576281	163508.7498	1465.231391	0.281775267
2002-I	69577.01492	40306.1061	18528.16832	15071.08278	3457.085543	168735.2558	1459.418716	0.280657445
2002-II	69747.27311	40598.05616	18409.22001	14870.13696	3539.083054	168220.0416	1462.631176	0.281275226
2002-III	69839.42385	40684.59217	18388.99171	14852.53568	3536.456025	167626.2406	1456.528396	0.280101615
2002-IV	69690.16497	40945.49198	18138.47341	14508.82557	3629.647844	167161.5877	1449.979066	0.278842128
2003-I	69537.45163	40988.51973	17976.81726	14253.07234	3723.74492	171636.5615	1445.228015	0.277928464
2003-II	69954.79643	41076.77085	18326.1259	14561.74657	3764.379333	171079.1838	1443.638544	0.277622797
2003-III	70880.92857	41481.07924	18794.05336	14821.04884	3973.004522	170488.7975	1433.331747	0.275640721
2003-IV	71468.77189	41685.99771	18993.21456	14862.87355	4130.34101	169916.0265	1439.537633	0.27683416
2004-I	71871.26712	42052.46833	18995.77426	14763.05384	4232.720422	175949.8435	1447.690146	0.278401951
2004-II	72190.23394	42163.53876	19289.68953	14886.0869	4403.602623	175444.6752	1440.170286	0.276955824
2004-III	72620.54736	42443.69555	19572.01254	15089.33896	4482.673576	174900.7348	1441.717046	0.277253278
2004-IV	73015.84807	42797.29866	19842.26134	15272.84331	4569.418025	174345.811	1446.190591	0.278113575
2005-I	73617.88976	42874.4226	20028.91908	15345.7881	4683.130986	185382.6887	1449.914808	0.278829771
2005-II	73795.08653	43133.13984	20359.86245	15560.94874	4798.913716	184863.6924	1458.792749	0.280537067
2005-III	74174.34408	43490.04458	20528.31196	15610.44063	4917.871332	184265.7882	1460.73644	0.280910854
2005-IV	74330.34181	43764.73233	20322.49109	15379.63627	4942.854812	183603.9786	1457.173673	0.280225706
2006-I	75081.77516	43902.74992	20785.61342	15857.56508	4928.048345	194805.2749	1465.101599	0.281750308
2006-II	75105.89254	44121.17435	20500.29067	15826.77851	4673.512157	194287.2895	1457.357636	0.280261084
2006-III	74933.69602	44266.56267	20285.91777	15901.78544	4384.132325	193668.6388	1473.519066	0.283369051
2006-IV	75293.97649	44360.96169	20172.64522	15990.76526	4181.879966	193088.4634	1476.481061	0.283938666
2007-I	75040.62932	44384.1588	19967.98755	16017.34805	3950.6395	200036.1669	1468.852149	0.282471567
2007-II	75429.68086	44539.14066	19925.45637	16173.88136	3751.575004	199546.8933	1461.996892	0.281153249
2007-III	75715.71402	44739.48021	19746.69854	16255.89761	3490.800937	198965.3689	1463.049697	0.281355711
2007-IV	75796.06978	45006.81356	19503.33311	16322.12199	3181.211113	198468.1731	1465.281251	0.281784856
2008-I	75460.70513	45384.39425	19031.61256	16122.2657	2909.346861	200679.6545	1464.827156	0.28169753
2008-II	75674.65534	45752.87578	18682.54859	15931.87502	2750.673567	200254.6251	1456.916715	0.280176291
2008-III	75109.72906	45658.99497	17996.90982	15429.50322	2567.406604	199716.8559	1437.641709	0.276469559
2008-IV	73343.69224	44583.42769	16752.54943	14473.70504	2278.844393	199230.6738	1412.502861	0.271635166
2009-I	72381.23727	44072.20282	15749.42065	13709.08776	2040.332887	199957.3081	1386.931006	0.266717501
2009-II	72152.04748	44099.98112	15187.55932	13294.22188	1893.337438	199594.3566	1352.056483	0.260010862
2009-III	72209.88928	44402.74566	15251.85601	13283.90536	1967.950652	199103.624	1313.930955	0.25267903
2009-IV	72758.57156	44586.78261	15032.2397	13058.30686	1973.932837	198693.041	1328.005001	0.255385577
2010-I	73032.80404	44793.15812	15011.80582	13106.07618	1905.72964	192262.5714	1334.923995	0.256716153
2010-II	73609.37452	44856.80708	15362.47017	13380.89153	1981.57864	191926.3457	1349.153314	0.25945256
2010-III	73951.60053	44978.63637	15313.77351	13518.14018	1795.633338	191525.9832	1342.517779	0.258176496
2010-IV	74260.90668	45298.9635	15587.53663	13760.33858	1827.198055	191122.7626	1338.788062	0.257459243
2011-I	74082.58064	45739.01673	15617.66974	13795.44208	1822.227654	191470.0448	1344.947781	0.258643804
2011-II	74487.75908	45957.11976	15715.60005	13879.40368	1836.196367	191126.896	1346.972575	0.259033188
2011-III	74540.11695	46055.15078	16101.42084	14242.96369	1858.457148	190858.9602	1347.260132	0.259088487
2011-IV	75331.46005	46185.90052	16475.53562	14568.60643	1906.929184	190737.883	1356.306429	0.260828159
2012-I	75467.81523	46193.12422	16885.71638	14883.4327	2002.283677	190618.7518	1364.228163	0.26235157
2012-II	75765.90021	46181.6369	17045.85905	15028.06693	2017.792116	190482.4731	1358.041808	0.261161886
2012-III	75809.51094	46152.14232	17051.30859	14976.50361	2074.804987	190364.2709	1371.637661	0.263776473
2012-IV	75782.39773	46273.94896	17278.55142	15085.21483	2193.336587	190253.4876	1379.690366	0.26532507
2013-I	76178.81123	46322.36508	17534.87678	15242.88287	2291.993913	192240.5083	1373.78029	0.264188517
2013-II	76251.58957	46315.71204	17658.92811	15277.8427	2381.085405	192056.2057	1381.144244	0.265604662
2013-III	76765.26703	46462.77147	17722.02171	15287.81277	2434.208941	191869.3935	1388.6222	0.267042731
2013-IV	77449.45968	46809.92811	17915.84094	15479.34234	2436.498604	191709.2294	1387.126299	0.266755058
2014-I	77225.97852	47071.94555	18118.50408	15659.95248	2458.551602	197880.8214	1386.922513	0.266715868
2014-II	78022.94126	47299.5957	18485.98983	15959.74403	2526.245801	197686.629	1400.046354	0.269239684
2014-III	78931.06359	47619.41234	18825.49629	16239.33008	2586.166218	197463.6037	1407.066769	0.270589763
2014-IV	79258.97966	48066.66824	18932.26484	16250.07381	2682.191026	197297.3322	1413.945564	0.271912608
2015-I	79636.50307	48118.39872	19103.21044	16352.40816	2750.802282	202462.242	1417.388137	0.272574642
2015-II	80108.73806	48337.66407	19237.47258	16426.03294	2811.439645	202290.4705	1421.518208	0.273368886
2015-III	80315.40114	48606.07715	19328.26983	16435.38997	2892.87986	201993.8753	1400.889486	0.269401824
2015-IV	80347.4839	48819.67815	19225.6319	16270.42144	2955.210457	201829.9389	1425.847158	0.274201377
2016-I	80254.26432	49001.33479	19146.89546	16088.86475	3058.030711	204111.2603	1437.362588	0.276415882
2016-II	80617.43603	49375.38816	19186.79199	16143.80982	3042.982174	203903.6122	1433.644163	0.275700801
2016-III	81068.00842	49687.26289	19268.81725	16228.52183	3040.295414	203642.3329	1441.004725	0.277116293
2016-IV	81342.48659	49981.62178	19348.42533	16237.61775	3110.807574	203443.3611	1437.196623	0.276383966
2017-I	81798.0736	50425.43006	19623.95262	16424.30994	3199.642682	209874.5693	1440.901123	0.27709637
2017-II	82375.98937	50711.21305	19812.52023	16646.94724	3165.572995	209770.7964	1445.877251	0.278053317
2017-III	82892.0249	50845.60251	19893.8511	16758.58093	3135.270175	209536.3933	1455.574412	0.279918156
